# Supplementary material for: Feline Coronaviruses Identified in Feline Effusions in Suspected Cases of Feline Infectious Peritonitis
Source: Microorganisms. 2021 Aug 24;9(9):1801. doi: 10.3390/microorganisms9091801 (PMC8471460; doi:10.3390/microorganisms9091801)
Supplement: Supplementary file 1 [file microorganisms-09-01801-s001.zip]

Archive with 1 entries (1 files):
- microorganisms-1260364-supplementary.pdf
